# Supplementary material for: Insights into the Stearoyl-Acyl Carrier Protein Desaturase (SAD) Family in Tigernut (Cyperus esculentus L.), an Oil-Bearing Tuber Plant
Source: Plants (Basel). 2025 Feb 14;14(4):584. doi: 10.3390/plants14040584 (PMC11859870; doi:10.3390/plants14040584)
Supplement: Supplementary file 1 [file plants-14-00584-s001.zip]

Archive with 4 entries (4 files):
- Figure S1.pdf
- Figure S2.pdf
- Figure S3.pdf
- Table S1-3.xlsx
