# Supplementary material for: Insights into the Stearoyl-Acyl Carrier Protein Desaturase (SAD) Family in Tigernut (Cyperus esculentus L.), an Oil-Bearing Tuber Plant
Source: Plants (Basel). 2025 Feb 14;14(4):584. doi: 10.3390/plants14040584 (PMC11859870; doi:10.3390/plants14040584)
Supplement: Supplementary file 1 [file plants-14-00584-s001.zip › Table S1-3.xlsx]

## Sheet: Table S1
Table S1 Percent similarity within and between CeFADs and AtFADs.
Percent similarity (%)	CeFAB2-1	CeFAB2-2	CeFAB2-3	CeFAB2-4	CeFAB2-5	CeAAD1	AtFAB2	AtAAD1	AtAAD2	AtAAD3	AtAAD4	AtAAD5	AtAAD6
CeFAB2-1	100
CeFAB2-2	92.71	100
CeFAB2-3	94.21	97.24	100
CeFAB2-4	81.7	82.96	84.09	100
CeFAB2-5	82.75	82.29	83.12	78.84	100
CeAAD1	71.33	69.52	72.3	66.83	71.6	100
AtFAB2	85.01	83.09	81.49	74.52	77.72	72.09	100
AtAAD1	77.21	78.66	77.83	74.56	73.05	70.57	81.53	100
AtAAD2	76.96	76.27	76.76	72.71	69.76	70.98	77.25	75.54	100
AtAAD3	82.29	80.1	81.25	76	74	72.02	84.2	91.73	74.41	100
AtAAD4	73.81	71.97	72.68	71.63	72.12	69.69	74	71.97	93.72	74.51	100
AtAAD5	76.27	75.49	75.24	71.05	72.97	72.57	79.41	77.09	89.83	78.54	87.41	100
AtAAD6	74.2	72.02	73.46	68.61	69.88	74.63	75.74	69.47	71.88	72.86	73.35	72.46	100

## Sheet: Table S2
Table. S2 SAD genes identified in representative plant species.
Gene name	Other names	Locus ID	Position	Intron No.	Duplicate	Mode	Orthogroup
AtrFAB2-1	-	AmTrH2.09G047600	Chr9:7684297..7689539(+)	2	-	-	FAB2a
AtrFAB2-2	-	AmTrH2.09G047700	Chr9:7703991..7707053(-)	2	AtrFAB2-1	Tandem	FAB2a
AtrFAB2-3	-	AmTrH2.09G048000	Chr9:7790245..7795486(+)	2	AtrFAB2-2	Tandem	FAB2a
AtrFAB2-4	-	AmTrH2.07G029200	Chr7:5395723..5403151(-)	2	AtrFAB2-3	Dispersed	FAB2a
AtFAB2	SSI2, LDW1	AT2G43710	Chr2:18119873 18122889(+)	2	-	-	FAB2a
AtAAD1	S-ACP-DES1, SAD1	AT5G16240	Chr5:5306740 5309961(+)	3	AtAAD3	Tandem	AAD2
AtAAD2	S-ACP-DES2, SAD2	AT3G02610	Chr3:555626 557723(+)	2	AtAAD3	α WGD	AAD2
AtAAD3	S-ACP-DES3, SAD3	AT5G16230	Chr5:5302905 5306088(+)	2	AtAAD6	Dispersed	AAD2
AtAAD4	S-ACP-DES4, SAD4	AT3G02620	Chr3:560182 561979(+)	2	AtAAD2	Tandem	AAD2
AtAAD5	S-ACP-DES5, SAD5	AT3G02630	Chr3:562030 564870(+)	3	AtAAD4	Tandem	AAD2
AtAAD6	S-ACP-DES6, SAD6, FTM1	AT1G43800	Chr1:16577521 16579722(+)	2	AtFAB2	Transposed	AAD1
AgFAB2-1	-	AGRA_14037	Chr5:8577176..8582563(-)	2	-	-	FAB2a
AgFAB2-2	-	-	Chr5:8601739..8607093(-)	2	AgFAB2-1	Tandem	FAB2a
AgFAB2-3	-	AGRA_23289	Chr9:24138061 24141853(-)	2	AgFAB2-1	WGD	FAB2a
AgFAB2-4	-	AGRA_23290	Chr9:24150960 24159477(-)	2	AgFAB2-3	Tandem	FAB2a
AgAAD1	-	AGRA_13307	Chr4:39242264 39243195(+)	1	AgFAB2-1	Dispersed	AAD1
AgAAD2	-	AGRA_13988	Chr5:7806044 7810155(+)	2	AgAAD1	Dispersed	AAD2
ZmaFAB2-1	-	Zosma05g30160	Chr5:30116105 30119107(-)	2	-	-	FAB2a
ZmaAAD1	-	Zosma05g06900	Chr5:4320526 4321692(-)	0	ZmaFAB2-1	Dispersed	AAD1
SpFAB2-1	-	-	Chr2:127279..130282(+)	2	-	-	FAB2a
SpFAB2-2	-	-	Chr7:2288241..2291209(+)	2	SpFAB2-1	Dispersed	FAB2a
SpFAB2-3	-	-	Chr18:159806..161440(-)	2	SpFAB2-2	Dispersed	FAB2a
SpAAD1	-	-	Ch2:2071364..2072602(-)	1	SpFAB2-1	Dispersed	AAD1
SpAAD2	-	-	Chr11:187615..188883(-)	2	SpAAD1	Dispersed	AAD2
AoFAB2-1	-	evm.TU.AsparagusV1_04.1348	Chr4:38150892 38156702(+)	2	-	-	FAB2a
AoFAB2-2	-	evm.TU.AsparagusV1_10.499	Chr10:9723593 9729014(-)	2	AoFAB2-1	WGD	FAB2a
AoFAB2-3	-	evm.TU.AsparagusV1_09.1056	Chr9:39734872 39754020(-)	2	AoFAB2-1	Dispersed	FAB2d
AoAAD1	-	evm.TU.AsparagusV1_04.3490	Chr4:143105073 143107032(+)	2	AoFAB2-1	Dispersed	AAD1
DcFAB2-1	-	Dca015835	Scf421:355920 360975(-)	2	-	-	FAB2a
DcFAB2-2	-	Dca022129	Scf1145:5661 18642(-)	2	DcFAB2-1	Dispersed	FAB2a
DcAAD1	-	Dca009316	Scf448:2142415 2145682(+)	2	DcFAB2-1	Dispersed	AAD1
DcAAD2	-	Dca009317	Scf448:2149759 2151923(+)	2	DcAAD1	Tandem	AAD1
DaFAB2-1	-	Dioal.14G099900	Chr14:18321986 18326720(+)	2	-	-	FAB2a
DaFAB2-2	-	Dioal.04G000600	Chr4:47868 52478(+)	2	DaFAB2-1	Dispersed	FAB2a
DaAAD1	-	Dioal.04G028300	Chr4:2219168 2220688(+)	1	DaFAB2-2	Dispersed	AAD1
DaAAD2	-	Dioal.04G149100	Chr4:22063930 22065766(+)	2	DaAAD1	Dispersed	AAD2
DaAAD3	-	Dioal.18G026000	Chr18:3720786 3723557(-)	2	DaAAD2	Dispersed	AAD2
EgFAB2-1	-	Egu019621	Chr7:30393461 30402204(-)	2	-	-	FAB2a
EgFAB2-2	-	Egu016840	Chr8:11728140 11739577(-)	2	EgFAB2-1	p WGD	FAB2a
EgFAB2-3	-	Egu023815	Chr9:80068211 80075915(-)	2	EgFAB2-1	τ WGD	FAB2a
EgFAB2-4	-	Egu002030	Chr2:65040618 65048910(-)	2	EgFAB2-3	p WGD	FAB2d
EgAAD1	-	Egu003609	Chr2:158770656 158773002(+)	1	EgFAB2-1	Dispersed	FAB2d
EgAAD2	-	Egu028654	Chr11:93622946 93625449(-)	2	EgAAD1	Dispersed	AAD1
EgAAD3	-	Egu028655	Chr11:93889325 93891940(-)	2	EgAAD2	Tandem	AAD2
AcFAB2-1	-	Aco006640	Chr1:23050478 23055151(+)	2	-	-	FAB2a
AcFAB2-2	-	Aco026218	Chr1:24178136 24183287(-)	2	AcFAB2-1	Dispersed	FAB2d
AcAAD1	-	Aco011296	Chr1:12653601 12655329(-)	2	AcFAB2-1	Dispersed	AAD1
AcAAD2	-	Aco007572	Chr8:429310 440078(+)	2	AcAAD1	Dispersed	AAD2
AcAAD3	-	Aco017044	Chr8:13825228 13826819(-)	2	AcAAD2	Dispersed	AAD2
PrFAB2-1	-	-	Scf1:170131857..170135906(-)	2	-	-	FAB2a
PrFAB2-2	-	-	Scf1:169427149..169430537(+)	2	PrFAB2-1	Dispersed	FAB2d
PrAAD1	-	-	Scf1:17840053..17841811(-)	1	PrFAB2-1	Dispersed	AAD1
PrAAD2	-	-	Scf1:51685173..51686969(+)	2	PrAAD1	Dispersed	AAD2
SsFAB2-1	-	evm.TU.Chr6.1572	Chr6:25064255 25070091(-)	2	-	-	FAB2a
SsFAB2-2	-	evm.TU.Chr10.1568	Chr10:26871311 26874901(-)	2	SsFAB2-1	WGD	FAB2a
SsFAB2-3	-	evm.TU.Chr11.198	Chr11:1789849 1793922(-)	2	SsFAB2-1	Dispersed	FAB2d
SsAAD1	-	evm.TU.Chr6.799	Chr6:5554999 5556465(+)	1	SsFAB2-1	Dispersed	AAD1
SsAAD2	-	evm.TU.Chr8.18	Chr8:207650 208609(+)	2	SsAAD1	Dispersed	AAD2
JaFAB2-1	-	Joasc.12G171500	Chr12:59343097 59349156(+)	2	-	-	FAB2a
JaFAB2-2	-	Joasc.15G081200	Chr15:47279442 47283885(-)	2	JaFAB2-1	τ WGD	FAB2d
JaAAD1	-	Joasc.12G142400	Chr12:56297664 56300175(+)	1	JaFAB2-1	Dispersed	AAD1
JaAAD2	-	Joasc.16G147400	Chr16:49233175 49235505(-)	2	JaAAD1	Dispersed	AAD2
JaAAD3	-	Joasc.02G008300	Chr2:949284 952239(+)	2	JaAAD2	Dispersed	AAD3
JaAAD4	-	Joasc.02G006000	Chr2:773412 775968(-)	2	JaAAD3	Dispersed	AAD4
PlFAB2-1	-	Phala.03G338900	Chr3:94336638 94341108(-)	2	-	-	FAB2a
PlFAB2-2	-	Phala.06G077000	Chr6:70584459 70589103(-)	2	PlFAB2-1	τ WGD	FAB2d
PlFAB2-3	-	Phala.02G144800	Chr2:78807652 78813041(-)	2	PlFAB2-2	σ WGD	FAB2e
PlAAD1	-	Phala.03G312900	Chr3:91188529 91190085(+)	1	PlFAB2-1	Dispersed	AAD1
PlAAD2	-	Phala.11G000300	Chr11:59398 62203(+)	2	PlAAD1	Dispersed	AAD2
PlAAD3	-	Phala.04G248200	Chr4:99525439 99527090(-)	0	PlAAD2	Dispersed	AAD3
BdFAB2-1	-	Bradi2g58930	Bd2:56499089..56503848(-)	2	-	-	FAB2a
BdFAB2-2	-	Bradi5g07410	Bd5:9979536..9984596(-)	2	BdFAB2-1	τ WGD	FAB2d
BdFAB2-3	-	Bradi3g43920	Bd3:45354694..45357849(-)	2	BdFAB2-2	σ WGD	FAB2e
BdAAD1	-	Bradi2g56850	Bd2:54915025..54916599(+)	1	BdFAB2-1	Dispersed	AAD1
BdAAD2	-	Bradi1g25010	Bd1:20315538..20317209(-)	1	BdAAD1	Transposed	AAD3
BdAAD3	-	Bradi4g32120	Bd4:37735395..37737028(+)	1	BdAAD2	Dispersed	AAD4
BdAAD4	-	Bradi3g17670	Bd3:16072182..16074001(+)	1	BdAAD3	Dispersed	AAD7
HvFAB2-1	-	HORVU.MOREX.r3.3HG0310210	Chr3H:573217384..573221932(-)	2	-	-	FAB2a
HvFAB2-2	-	HORVU.MOREX.r3.2HG0161410	Chr2H:425614894..425618180(-)	2	HvFAB2-1	τ WGD	FAB2d
HvFAB2-3	-	HORVU.MOREX.r3.5HG0457600	Chr5H:262136160..262138788(+)	2	HvFAB2-1	Dispersed	FAB2e
HvFAB2-4	-	HORVU.MOREX.r3.5HG0535350	Chr5H:581725723..581727357(+)	2	HvFAB2-3	Dispersed	FAB2e
HvAAD1	-	HORVU.MOREX.r3.3HG0307490	Chr3H:564864759..564866328(-)	1	HvFAB2-1	Dispersed	AAD1
HvAAD2	-	HORVU.MOREX.r3.3HG0309010	Chr3H:569309951..569311619(-)	2	HvAAD1	Dispersed	AAD3
HvAAD3	-	HORVU.MOREX.r3.3HG0288610	Chr3H:484477447..484478466(+)	0	HvAAD2	Dispersed	AAD4
HvAAD4	-	HORVU.MOREX.r3.5HG0486420	Chr5H:459736400..459738111(+)	1	HvAAD3	Dispersed	AAD7
HvAAD5	-	HORVU.MOREX.r3.7HG0668240	Chr7H:103262598..103263947(+)	1	HvAAD2	Dispersed	AAD7
HvAAD6	-	HORVU.MOREX.r3.2HG0101440	Chr2H:13111139..13112470(+)	1	HvAAD5	Dispersed	AAD7
HvAAD7	-	HORVU.MOREX.r3.2HG0101470	Chr2H:13191866..13193197(+)	1	HvAAD6	Tandem	AAD7
HvAAD8	-	HORVU.MOREX.r3.2HG0101500	Chr2H:13265580..13266911(+)	1	HvAAD7	Dispersed	AAD7
HvAAD9	-	HORVU.MOREX.r3.2HG0106740	Chr2H:23954883..23956257(+)	1	HvAAD8	Dispersed	AAD7
HvAAD10	-	HORVU.MOREX.r3.2HG0106840	Chr2H:24197160..24198368(-)	1	HvAAD9	Dispersed	AAD7
OsFAB2-1	-	LOC_Os01g69080	Chr1:40146507 40150833(-)	2	-	-	FAB2a
OsFAB2-2	-	LOC_Os04g31070	Chr4:18560177 18564417(-)	2	OsFAB2-1	τ WGD	FAB2d
OsFAB2-3	-	LOC_Os02g30200	Chr2:17952229 17957190(-)	2	OsFAB2-2	σ WGD	FAB2e
OsAAD1	-	LOC_Os01g65830	Chr1:38224419 38226031(+)	1	OsFAB2-1	Dispersed	AAD1
OsAAD2	-	LOC_Os03g30950	Chr3:17623425 17625103(-)	1	OsAAD1	Dispersed	AAD3
OsAAD3	-	LOC_Os08g09950	Chr8:5751669 5753747(-)	1	OsAAD2	Dispersed	AAD4
OsAAD4	-	LOC_Os08g10010	Chr8:5787482 5789140(-)	1	OsAAD3	Dispersed	AAD7
SbFAB2-1	-	Sobic.003G404000	Chr3:77562649 77568234(-)	2	-	-	FAB2a
SbFAB2-2	-	Sobic.006G048700	Chr6:35779833 35783511(-)	2	SbFAB2-1	τ WGD	FAB2d
SbFAB2-3	-	Sobic.004G153300	Chr4:50881223 50882688(-)	1	SbFAB2-2	σ WGD	FAB2e
SbAAD1	-	Sobic.003G377100	Chr3:75531870 75533359(+)	1	SbFAB2-1	Dispersed	AAD1
SbAAD2	-	Sobic.001G280700	Chr1:59103507 59104869(-)	0	SbAAD1	Dispersed	AAD2
SbAAD3	-	Sobic.001G334501	Chr1:66465241 66467131(+)	2	SbAAD2	Dispersed	AAD3
SbAAD4	-	Sobic.002G258500	Chr2:65720218 65722038(+)	0	SbAAD3	Dispersed	AAD4
SbAAD5	-	Sobic.010G235300	Chr10:59359356 59360919(+)	0	SbAAD4	Dispersed	AAD5
SbAAD6	-	Sobic.001G265300	Chr1:53993958 53995731(+)	1	SbAAD2	Dispersed	AAD6
SbAAD7	-	Sobic.007G071600	Chr7:7931832 7934176(+)	1	SbAAD6	Dispersed	AAD7
SiFAB2-1	-	Seita.5G429700	Scf5:44874271 44878161(-)	2	-	-	FAB2a
SiFAB2-2	-	Seita.7G067400	Scf7:17035916 17039301(-)	2	SiFAB2-1	τ WGD	FAB2d
SiFAB2-3	-	Seita.1G167200	Scf1:23962663 23964794(-)	2	SiFAB2-1	σ WGD	FAB2e
SiAAD1	-	Seita.5G402700	Scf5:42986163 42987748(+)	1	SiFAB2-1	Dispersed	AAD1
SiAAD2	-	Seita.9G303800	Scf9:35151930 35153783(+)	1	SiAAD1	Dispersed	AAD2
SiAAD3	-	Seita.9G361600	Scf9:42270366 42272244(+)	2	SiAAD2	Dispersed	AAD3
SiAAD4	-	Seita.2G267100	Scf2:36780805 36782157(+)	0	SiAAD3	Dispersed	AAD4
SiAAD5	-	Seita.4G257000	Scf4:37625379 37627001(+)	0	SiAAD4	Dispersed	AAD5
SiAAD6	-	Seita.9G286600	Scf9:31898322 31900176(+)	1	SiAAD2	Dispersed	AAD6
JeFAB2-1	-	-	Chr10:7591001..7595418(+)	4	-	-	FAB2a
JeFAB2-2	-	13G00100840	Chr13:8818112 8824558(-)	4	JeFAB2-1	Dispersed	FAB2d
JeAAD1	-	-	Chr10:2430276..2432401(+)	3	JeFAB2-1	Dispersed	AAD1
JeAAD2	-	6G00328790	Chr6:90983 93177(+)	3	JeAAD1	Dispersed	AAD2
JiFAB2-1	-	Jinf13g06440	Scf13:8488120 8493901(+)	4	-	-	FAB2a
JiFAB2-2	-	Jinf09g01870	Scf9:1691644 1697716(+)	4	JiFAB2-1	Dispersed	FAB2d
JiAAD1	-	Jinf13g02760	Scf13:2863938 2866088(+)	3	JiFAB2-1	Dispersed	AAD1
JiAAD2	-	Jinf03g11330	Scf3:9524499 9526464(+)	3	JiAAD1	Dispersed	AAD2
LsFAB2-1	-	-	Chr4:36290667..36292755(+)	4	-	-	FAB2a
LsFAB2-2	-	-	Chr3:64348014..64350311(+)	3	LsFAB2-1	Dispersed	FAB2d
LsAAD1	-	-	Chr4:29129641..29131407(+)	3	LsFAB2-1	Dispersed	AAD1
LsAAD2	-	-	Chr1:12396347..12397607(+)	2	LsAAD1	Dispersed	AAD2
BpFAB2-1	-	-	Chr30:228136..231392(-)	3	-	-	FAB2a
BpFAB2-2	-	-	Chr30:216465..219665(-)	3	BpFAB2-1	Tandem	FAB2b
BpFAB2-3	-	-	Chr12:398287..400134(+)	3	BpFAB2-1	Dispersed	FAB2c
BpAAD1	-		Chr44:1124269..1125945(-)	3	BpFAB2-1	Dispersed	AAD1
RbFAB2-1	-	-	Chr1:78351285..78354681(+)	3	-	-	FAB2a
RbFAB2-2	-	1_h1G00122720	Chr1:78381339 78385203(-)	3	RbFAB2-1	Tandem	FAB2b
RbFAB2-3	-	-	Chr5:15923940..15926015(+)	3	RbFAB2-2	Dispersed	FAB2b
RbFAB2-4	-	-	Chr5:15940599..15943252(+)	3	RbFAB2-3	Tandem	FAB2b
RbAAD1	-	-	Chr4:2964285..2966427(+)	3	RbAAD1	Dispersed	AAD1
RbAAD2	-	-	Chr1:63512390..63514576(+)	3	RbFAB2-1	Dispersed	AAD1
CbFAB2-1	-	-	Chr11:3382035..3385107(+)	3	-	-	FAB2a
CbFAB2-2	-	-	Chr11:3394642..3399788(+)	3	CbFAB2-1	Tandem	FAB2b
CbFAB2-3	-	-	Chr6:10254248..10257138(+)	3	CbFAB2-1	Dispersed	FAB2c
CbAAD1	-	-	Chr5:18530527..18533457(+)	3	CbFAB2-1	Dispersed	AAD1
ClFAB2-1	-	FCM35_KLT17744	Chr6:2372012..2375262(+)	3	-	-	FAB2a
ClFAB2-2	-	FCM35_KLT01201	Chr10:6523700..6525166(+)	3	ClFAB2-1	Dispersed	FAB2c
ClFAB2-3	-	FCM35_KLT01192	Chr10:6341869..6343390(+)	3	ClFAB2-2	Tandem	FAB2c
ClAAD1	-	FCM35_KLT05237	Chr14:9463646..9465456(+)	3	ClFAB2-1	Dispersed	AAD1
CsFAB2-1	-	Csco18g05220	Scf18:6626199..6630226(+)	3	-	-	FAB2a
CsFAB2-2	-	Csco18g05230	Scf18:6649671..6651322(+)	3	CsFAB2-1	Dispersed	FAB2b
CsFAB2-3	-	Csco20g01780	Scf20:2408682..2410372(+)	3	CsFAB2-2	Tandem	FAB2c
CsAAD1	-	Csco12g02550	Scf18:2379925..2382696(-)	3	CsFAB2-1	Dispersed	AAD1
CrFAB2-1	-	-	-	-	-	-	FAB2a
CrFAB2-2	-	-	-	-	-	-	FAB2b
CrFAB2-3	-	-	-	-	-	-	FAB2c
CrAAD1	-	-	-	-	-	-	AAD1

## Sheet: Table S3
Table S3. Primers used in this study.
Primer name	Primer sequences (5'→3')
CeUCE2Fq	ATCATCAAGGAGACCCAGCG
CeUCE2Rq	CTTAGGGGCAGCCATAGGA
CeTIP41Fq	CGGCGAGCGACCTGAA
CeTIP41Rq	CAGCGGCAGAGTTGAGAATG
CeFAB2-1Fq	AACATTTTACCCCTACTCAAGCC
CeFAB2-1Rq	GTCCCCAACCAAGCAGACA
CeFAB2-5Fq	TGCTCAGATATGTGGGATA
CeFAB2-5Rq	GCTGGCATTGTGACTTT
CeAAD1Fq	CGGTGCTGGCGACATAACT
CeAAD1Rq	TGTGCGGGCATGGTGAT
